# Supplementary material for: Altered glucose metabolism and hypoxic response in alloxan-induced diabetic atherosclerosis in rabbits
Source: PLoS One. 2017 Apr 14;12(4):e0175976. doi: 10.1371/journal.pone.0175976 (PMC5391952; doi:10.1371/journal.pone.0175976)
Supplement: S2 Table — (XLSX) [file pone.0175976.s002.xlsx]

## Sheet: Sheet1
	Additional table 3. Factor loading value for principal component 1 and 2
	Compund Name	Principal component 1		Compund Name	Principal component 2
	2-Hydroxyglutaric acid	0.094		Phosphoenolpyruvic acid	0.12
	Ala	0.094		Dihydroxyacetone phosphate	0.12
	Ser	0.094		Betaine aldehyde_+H2O	0.12
	Thr	0.094		Glucose 6-phosphate	0.12
	Ile	0.094		Fructose 6-phosphate	0.12
	Asn	0.094		2-Deoxyglucose 6-phosphate	0.12
	Asp	0.094		o-Hydroxybenzoic acid	0.12
	Gly-Asp	0.094		Glyceraldehyde 3-phosphate	0.12
	Ribulose 5-phosphate	0.093		Guanine	0.11
	Val	0.093		Hypoxanthine	0.11
	Citrulline	0.093		N-Acetylglucosylamine	0.11
	Tyr	0.093		N-Acetylglucosamine 1-phosphate	0.11
	Kynurenine	0.093		Glyceric acid	0.11
	1-Methyladenosine	0.093		myo-Inositol 2-phosphate	0.11
	Leu	0.092		3-Phosphoglyceric acid	0.11
	γ-Butyrobetaine	0.092		N-Acetylglucosamine 6-phosphate	0.11
	His	0.092		3'-AMP	0.11
	Phe	0.092		2-Phosphoglyceric acid	0.11
	Phosphorylcholine	0.092		2'-Deoxycytidine	0.11
	Trp	0.092		Oxypurinol	0.11
	Pro	0.091		5-Oxoproline	0.1
	Stachydrine	0.091		Sedoheptulose 7-phosphate	0.1
	Glu	0.091		Thiamine	0.1
	5-Hydroxylysine	0.091		myo-Inositol 1-phosphate	0.1
	Fumaric acid	0.09		Hippuric acid	0.099
	Ascorbic acid	0.09		Fructose 1,6-diphosphate	0.097
	Ribose 5-phosphate	0.09		Uridine	0.096
	N-Acetylneuraminic acid	0.09		Uracil	0.095
	Gly	0.09		Cytidine	0.093
	β-Ala	0.09		Glucose 1-phosphate	0.093
	Hydroxyproline	0.09		6-Phosphogluconic acid	0.086
	S-Adenosylhomocysteine	0.09		Trimethylamine	0.084
	Ethanolamine phosphate	0.089		Nω-Methylarginine	0.083
	Homoserine	0.089		Ophthalmic acid	0.083
	Gly-Gly	0.089		Betaine	0.081
	2-Aminoadipic acid	0.089		Choline	0.077
	Glucuronic acid	0.088		Argininosuccinic acid	0.077
	Hypotaurine	0.088		Malic acid	0.073
	Lys	0.088		GABA	0.073
	Arg	0.088		Pelargonic acid	0.073
	N6,N6,N6-Trimethyllysine	0.088		Glycerol 3-phosphate	0.071
	Nicotinamide	0.087		Homocarnosine	0.071
	Spermidine	0.087		Thiamine phosphate	0.068
	Ala-Ala	0.087		Guanosine	0.068
	N6-Methyllysine	0.087		Heptanoic acid	0.068
	Ribulose 1,5-diphosphate	0.086		Carnosine	0.068
	Taurine	0.086		Carnitine	0.066
	O-Acetylcarnitine	0.086		Inosine	0.064
	Arg-Glu	0.086		ADMA	0.064
	N-Acetyl-β-alanine	0.085		Ornithine	0.064
	Sarcosine	0.085		Octanoic acid	0.063
	Homoserinelactone	0.085		Ethanolamine	0.059
	N6-Acetyllysine	0.085		Hexanoic acid	0.058
	Glu-Glu	0.085		Methionine sulfoxide	0.056
	Ethanolamine	0.084		Nicotinamide	0.053
	Met	0.084		Gluconic acid	0.052
	SDMA	0.084		Met	0.049
	N-Acetylglucosamine	0.084		N,N-Dimethylglycine	0.049
	Pipecolic acid	0.083		Ribulose 1,5-diphosphate	0.045
	Gln	0.083		Adenine	0.045
	2-Aminoisobutyric acid	0.082		Spermine	0.045
	Glutathione (GSSG)_divalent	0.082		N-Acetyl-β-alanine	0.041
	S-Adenosylmethionine	0.082		Fumaric acid	0.04
	CMP-N-acetylneuraminate	0.081		Gln	0.04
	Guanidoacetic acid	0.081		2-Aminoadipic acid	0.039
	N5-Ethylglutamine	0.081		Pro	0.037
	Inosine	0.081		m-Toluic acid	0.034
	Thiamine phosphate	0.081		Arg	0.03
	Lactic acid	0.08		2,3-Diphosphoglyceric acid	0.029
	2-Hydroxybutyric acid	0.08		Phosphocreatine	0.029
	β-Ala-Lys	0.08		N-Acetylornithine	0.027
	Guanosine	0.08		Taurine	0.023
	Adenine	0.079		Glu	0.019
	Methionine sulfoxide	0.079		N-Acetylaspartic acid	0.017
	N8-Acetylspermidine	0.079		Ribose 5-phosphate	0.016
	Homocitrulline	0.079		Triethanolamine	0.016
	2-Hydroxyisobutyric acid	0.078		Ser	0.015
	Malic acid	0.078		Ala	0.013
	Urea	0.078		Asp	0.012
	Creatinine	0.078		Hypotaurine	0.012
	Tyr-Arg_divalent	0.078		Valeric acid	0.012
	N,N-Dimethylglycine	0.077		N-Acetylleucine	0.012
	Choline	0.077		Ile	0.011
	3-Methylhistidine	0.076		Diethanolamine	0.01
	Argininosuccinic acid	0.076		Gly-Gly	0.0092
	1-Methyl-4-imidazoleacetic acid	0.075		Pipecolic acid	0.0084
	Carnitine	0.075		Pantothenic acid	0.0084
	3-Hydroxybutyric acid	0.074		Sarcosine	0.0074
	Threonic acid	0.074		Trimethylamine N-oxide	0.0067
	Glycerol 3-phosphate	0.074		Citrulline	0.0055
	Trimethylamine N-oxide	0.074		Asn	0.0051
	Spermine	0.073		Decanoic acid	0.0041
	Valeric acid	0.072		Ethanolamine phosphate	0.0034
	2-Hydroxyvaleric acid	0.072		Kynurenine	0.0029
	ADMA	0.071		Creatine	0.00074
	6-Phosphogluconic acid	0.07		Gly-Asp	-0.0018
	Betaine	0.07		Urocanic acid	-0.0025
	Thiaproline	0.069		Spermidine	-0.0031
	N-Acetylornithine	0.069		Thr	-0.0046
	Cystathionine	0.069		Phosphorylcholine	-0.0051
	Glycerophosphocholine	0.069		Tyr	-0.0055
	CDP-choline	0.068		Leu	-0.0064
	Putrescine	0.068		Guanidoacetic acid	-0.0066
	Cytidine	0.068		Ribulose 5-phosphate	-0.0092
	Ornithine	0.067		2'-Deoxyguanosine	-0.01
	Guanidinosuccinic acid	0.067		N-Methylproline	-0.011
	Uracil	0.066		Stachydrine	-0.012
	Uridine	0.066		5-Hydroxylysine	-0.012
	4-Methyl-2-oxovaleric acid	0.065		Hydroxyproline	-0.012
	Quinolinic acid	0.065		Uric acid	-0.013
	Glucose 1-phosphate	0.065		Phe	-0.014
	UDP-glucuronic acid	0.065		Noradrenaline	-0.014
	ADP-glucose	0.065		1-Methyl-4-imidazoleacetic acid	-0.015
	Succinic acid	0.064		γ-Butyrobetaine	-0.016
	Itaconic acid	0.064		Trp	-0.016
	Creatine	0.064		1-Methyladenosine	-0.017
	Nω-Methylarginine	0.064		Glucuronic acid	-0.018
	Cysteine glutathione disulfide	0.064		2-Hydroxyglutaric acid	-0.019
	Decanoic acid	0.063		Ascorbic acid	-0.02
	NADPH_divalent	0.063		Glu-Glu	-0.02
	Azetidine 2-carboxylic acid	0.063		Ala-Ala	-0.021
	Carboxymethyllysine	0.063		Val	-0.022
	Cytosine	0.062		N-Acetylneuraminic acid	-0.023
	5-Oxoproline	0.061		Gly	-0.023
	Gluconic acid	0.061		His	-0.026
	Heptanoic acid	0.06		S-Adenosylhomocysteine	-0.027
	N-Acetylaspartic acid	0.06		CMP-N-acetylneuraminate	-0.03
	CoA_divalent	0.06		β-Ala	-0.031
	Glucosamine	0.06		N6,N6,N6-Trimethyllysine	-0.031
	Ophthalmic acid	0.06		Homoserinelactone	-0.032
	Trimethylamine	0.059		Glutathione (GSH)	-0.032
	GABA	0.059		Arg-Glu	-0.034
	Cystine	0.059		Cystathionine	-0.034
	Sedoheptulose 7-phosphate	0.058		β-Ala-Lys	-0.035
	Fructose 1,6-diphosphate	0.058		Propionic acid	-0.035
	1-Methylhistamine	0.058		3-Hydroxy-3-methylglutaric acid	-0.035
	NADH	0.057		Homoserine	-0.038
	Guanine	0.057		N6-Methyllysine	-0.038
	ADP-ribose	0.056		N6-Acetyllysine	-0.038
	UDP-glucose	0.056		Lys	-0.04
	Thiamine	0.056		ADP	-0.04
	5-Aminovaleric acid	0.055		Threonic acid	-0.044
	Hippuric acid	0.054		Glutathione (GSSG)_divalent	-0.045
	Hypoxanthine	0.054		Cys	-0.046
	N-Acetylglucosylamine	0.054		UDP	-0.047
	Carnosine	0.054		Pyruvic acid	-0.048
	2,3-Diphosphoglyceric acid	0.053		SDMA	-0.049
	GTP	0.053		O-Acetylcarnitine	-0.051
	UDP-N-acetylglucosamine	0.053		N-Acetylglucosamine	-0.054
	NADP+	0.053		S-Adenosylmethionine	-0.054
	myo-Inositol 1-phosphate	0.052		2-Oxoglutaric acid	-0.057
	N-Acetylglucosamine 1-phosphate	0.052		Lactic acid	-0.058
	Glyceric acid	0.051		5-Aminovaleric acid	-0.058
	Homocarnosine	0.051		Acetyl CoA_divalent	-0.059
	myo-Inositol 2-phosphate	0.05		Isopropanolamine	-0.059
	ATP	0.049		Acetoacetamide	-0.059
	Pelargonic acid	0.048		trans-Glutaconic acid	-0.059
	3-Phosphoglyceric acid	0.048		Metronidazole	-0.059
	Acetyl CoA_divalent	0.048		CDP	-0.059
	GDP	0.048		2-Hydroxybutyric acid	-0.06
	Isopropanolamine	0.048		2-Aminoisobutyric acid	-0.062
	Acetoacetamide	0.048		N5-Ethylglutamine	-0.062
	trans-Glutaconic acid	0.048		2-Hydroxyisobutyric acid	-0.063
	Metronidazole	0.048		N8-Acetylspermidine	-0.065
	N-Acetylglucosamine 6-phosphate	0.047		Quinolinic acid	-0.067
	3'-AMP	0.045		Homocitrulline	-0.068
	N-Methylproline	0.045		Urea	-0.069
	2-Phosphoglyceric acid	0.044		Creatinine	-0.069
	Hexanoic acid	0.043		Tyr-Arg_divalent	-0.069
	Octanoic acid	0.042		3-Methylhistidine	-0.071
	2'-Deoxycytidine	0.041		GDP	-0.071
	UMP	0.04		Putrescine	-0.072
	Phosphoenolpyruvic acid	0.038		3-Hydroxybutyric acid	-0.073
	Dihydroxyacetone phosphate	0.038		Itaconic acid	-0.074
	GDP-mannose	0.037		Histamine	-0.074
	Betaine aldehyde_+H2O	0.037		4-Methyl-2-oxovaleric acid	-0.077
	Cys	0.035		Carboxymethyllysine	-0.078
	Glucose 6-phosphate	0.033		Cystine	-0.08
	CMP	0.033		2-Hydroxyvaleric acid	-0.081
	Propionic acid	0.032		Succinic acid	-0.082
	3-Hydroxy-3-methylglutaric acid	0.032		Cysteine glutathione disulfide	-0.082
	Fructose 6-phosphate	0.031		Glucosamine	-0.082
	GMP	0.031		Glycerophosphocholine	-0.083
	Adenosine	0.031		NADPH_divalent	-0.084
	Oxypurinol	0.028		Thiaproline	-0.085
	2-Deoxyglucose 6-phosphate	0.028		CoA_divalent	-0.085
	o-Hydroxybenzoic acid	0.024		ADP-glucose	-0.086
	Glyceraldehyde 3-phosphate	0.024		Cytosine	-0.087
	Citric acid	0.021		CDP-choline	-0.09
	Serotonin	0.017		Azetidine 2-carboxylic acid	-0.09
	Urocanic acid	-0.0031		NAD+	-0.09
	Pyruvic acid	-0.01		Guanidinosuccinic acid	-0.091
	IMP	-0.011		GTP	-0.092
	Histamine	-0.011		Serotonin	-0.093
	UTP	-0.017		1-Methylhistamine	-0.095
	Diethanolamine	-0.025		NADP+	-0.096
	Noradrenaline	-0.026		UTP	-0.096
	AMP	-0.027		NADH	-0.097
	Glutathione (GSH)	-0.03		AMP	-0.097
	Triethanolamine	-0.038		UDP-glucuronic acid	-0.098
	m-Toluic acid	-0.041		ADP-ribose	-0.1
	NAD+	-0.043		ATP	-0.1
	CDP	-0.044		Citric acid	-0.1
	Pantothenic acid	-0.045		UDP-glucose	-0.11
	Uric acid	-0.048		UDP-N-acetylglucosamine	-0.11
	UDP	-0.052		Adenosine	-0.11
	2-Oxoglutaric acid	-0.053		IMP	-0.11
	N-Acetylleucine	-0.054		UMP	-0.12
	ADP	-0.055		GDP-mannose	-0.12
	2'-Deoxyguanosine	-0.055		CMP	-0.12
	Phosphocreatine	-0.057		GMP	-0.12
